# Supplementary material for: Citrullination only infrequently impacts peptide binding to HLA class II MHC
Source: PLoS One. 2017 May 8;12(5):e0177140. doi: 10.1371/journal.pone.0177140 (PMC5421785; doi:10.1371/journal.pone.0177140)
Supplement: S2 Table — (XLSX) [file pone.0177140.s002.xlsx]

## Sheet: Vimentin and collagen data
	Supplemental Table 2
				DRB1*01:01 binding capacity				DRB1*04:01 binding capacity				DRB1*01:01 predicted core					DRB1*04:01 predicted core
	Protein	Start	Peptide	WT peptide (IC50 nM)	Cit peptide (IC50 nM)	WT/cit ratio		WT peptide (IC50 nM)	Cit peptide (IC50 nM)	WT/cit ratio		WT core	Cit position	Cit core	Cit position		WT core	Cit position	Cit core	Cit position
	Vimentin	1	MSTRSVSSSSYRXMF	407.779	672.112	0.606713		491.157	443.471	1.10753		TRSVSSSSY	11	SVSSSSYRX	9		TRSVSSSSY	11	TRSVSSSSY	11
		1	MSTRSVSSSSYXRMF	407.779	1083.44	0.376375		491.157	980.016	0.501172		TRSVSSSSY	10	TRSVSSSSY	10		TRSVSSSSY	10	TRSVSSSSY	10
		1	MSTXSVSSSSYRRMF	407.779	573.092	0.711542		491.157	1079.29	0.455076		TRSVSSSSY	2	SVSSSSYRR	-1		TRSVSSSSY	2	XSVSSSSYR	1
		6	VSSSSYXRMFGGPGT	24.5815	37.3444	0.658239		725.302	905.806	0.800726		YRRMFGGPG	2	YXRMFGGPG	2		YRRMFGGPG	2	YXRMFGGPG	2
		6	VSSSSYRXMFGGPGT	24.5815	59.544	0.41283		725.302	973.866	0.744766		YRRMFGGPG	3	YRXMFGGPG	3		YRRMFGGPG	3	YRXMFGGPG	3
		11	YRRMFGGPGTASXPS	440.154	333.843	1.31845		9749.01	6867.64	1.41956		YRRMFGGPG	13	YRRMFGGPG	13		YRRMFGGPG	13	YRRMFGGPG	13
		11	YRXMFGGPGTASRPS	440.154	512.106	0.859497		9749.01	15783.5	0.61767		YRRMFGGPG	3	YRXMFGGPG	3		YRRMFGGPG	3	YRXMFGGPG	3
		11	YXRMFGGPGTASRPS	440.154	251.681	1.74886		9749.01	27406.8	0.355715		YRRMFGGPG	2	XRMFGGPGT	1		YRRMFGGPG	2	MFGGPGTAS	-2
		16	GGPGTASXPSSSRSY	5231.06	10364.5	0.504709		39453.4	-	0.789069		SRPSSSRSY	2	TASXPSSSR	4		SRPSSSRSY	2	TASXPSSSR	4
		16	GGPGTASRPSSSXSY	5231.06	13840.2	0.377961		39453.4	-	0.789069		SRPSSSRSY	7	SRPSSSXSY	7		SRPSSSRSY	7	SRPSSSXSY	7
		21	ASXPSSSRSYVTTST	7577.58	5561.99	1.36239		1031.33	756.7	1.36293		PSSSRSYVT	-1	PSSSRSYVT	-1		SRSYVTTST	-4	SRSYVTTST	-4
		21	ASRPSSSXSYVTTST	7577.58	12905.6	0.587152		1031.33	1631	0.632328		PSSSRSYVT	5	SSSXSYVTT	4		SRSYVTTST	2	SXSYVTTST	2
		26	SSRSYVTTSTXTYSL	70.3539	85.3813	0.823996		245.041	108.894	2.25027		YVTTSTRTY	7	YVTTSTXTY	7		YVTTSTRTY	7	YVTTSTXTY	7
		26	SSXSYVTTSTRTYSL	70.3539	93.1898	0.754952		245.041	357.293	0.685827		YVTTSTRTY	-2	YVTTSTRTY	-2		YVTTSTRTY	-2	YVTTSTRTY	-2
		31	VTTSTRTYSLGSALX	5.04133	9.63781	0.523078		1223.58	846.652	1.4452		TYSLGSALR	9	TYSLGSALX	9		TYSLGSALR	9	STRTYSLGS	12
		31	VTTSTXTYSLGSALR	5.04133	7.23234	0.697054		1223.58	1476.94	0.828457		TYSLGSALR	-1	XTYSLGSAL	1		TYSLGSALR	-1	XTYSLGSAL	1
		36	RTYSLGSALRPSTSX	11.453	21.3884	0.535476		769.257	1086.03	0.708322		YSLGSALRP	13	YSLGSALRP	13		YSLGSALRP	13	YSLGSALRP	13
		36	RTYSLGSALXPSTSR	11.453	14.0185	0.816989		769.257	1098.13	0.700513		YSLGSALRP	8	YSLGSALXP	8		YSLGSALRP	8	YSLGSALXP	8
		36	XTYSLGSALRPSTSR	11.453	52.6028	0.217726		769.257	4769.96	0.161271		YSLGSALRP	-2	YSLGSALRP	-2		YSLGSALRP	-2	YSLGSALRP	-2
		41	GSALRPSTSXSLYAS	3.37162	25.2132	0.133725		860.246	803.012	1.07127		LRPSTSRSL	7	LRPSTSXSL	7		LRPSTSRSL	7	LRPSTSXSL	7
		41	GSALXPSTSRSLYAS	3.37162	11.8829	0.283738		860.246	1553.73	0.553665		LRPSTSRSL	2	LXPSTSRSL	2		LRPSTSRSL	2	LXPSTSRSL	2
		46	PSTSXSLYASSPGGV	290.051	523.867	0.553674		1053.88	2524.62	0.41744		LYASSPGGV	-2	LYASSPGGV	-2		RSLYASSPG	1	XSLYASSPG	1
		51	SLYASSPGGVYATXS	74.9444	15.9218	4.70702		6109.28	1280.53	4.77089		YASSPGGVY	12	YASSPGGVY	12		YASSPGGVY	12	YASSPGGVY	12
		56	SPGGVYATXSSAVRL	7.15001	6.59237	1.08459		1149.24	328.534	3.49809		VYATRSSAV	5	YATXSSAVR	4		VYATRSSAV	5	YATXSSAVR	4
		56	SPGGVYATRSSAVXL	7.15001	7.57737	0.943601		1149.24	496.565	2.31438		VYATRSSAV	10	VYATRSSAV	10		VYATRSSAV	10	VYATRSSAV	10
		61	YATRSSAVRLXSSVP	17.1003	30.9149	0.553142		1596.8	338.059	4.72344		ATRSSAVRL	10	ATRSSAVRL	10		TRSSAVRLR	9	TRSSAVRLX	9
		61	YATRSSAVXLRSSVP	17.1003	40.6613	0.420556		1596.8	3221.88	0.495611		ATRSSAVRL	8	ATRSSAVXL	8		TRSSAVRLR	7	TRSSAVXLR	7
		61	YATXSSAVRLRSSVP	17.1003	11.95	1.43099		1596.8	3715.11	0.429812		ATRSSAVRL	3	ATXSSAVRL	3		TRSSAVRLR	2	YATXSSAVR	4
		66	SAVRLXSSVPGVRLL	7.9	0.67	11.791		5065	11	460.455		LRSSVPGVR	2	VRLXSSVPG	4		LRSSVPGVR	2	VRLXSSVPG	4
		66	SAVRLRSSVPGVXLL	7.9	9.73154	0.811793		5065	641.424	7.89649		LRSSVPGVR	9	LRSSVPGVX	9		LRSSVPGVR	9	LRSSVPGVX	9
		66	SAVXLRSSVPGVRLL	7.9	19	0.415789		5065	1050	4.82381		LRSSVPGVR	-1	LRSSVPGVR	-1		LRSSVPGVR	-1	LRSSVPGVR	-1
		71	XSSVPGVRLLQDSVD	260.79	532.988	0.489298		4620.46	9621.46	0.480224		VRLLQDSVD	-6	XSSVPGVRL	1		VRLLQDSVD	-6	VRLLQDSVD	-6
		71	RSSVPGVXLLQDSVD	260.79	1312.67	0.198671		4620.46	8953.72	0.516038		VRLLQDSVD	2	SVPGVXLLQ	6		VRLLQDSVD	2	VXLLQDSVD	2
		76	GVXLLQDSVDFSLAD	357.991	541.096	0.661604		595.774	917.757	0.649163		VRLLQDSVD	2	XLLQDSVDF	1		LLQDSVDFS	-1	LLQDSVDFS	-1
		86	FSLADAINTEFKNTX	68.22	40.9757	1.66489		11966	22569.7	0.530178		FSLADAINT	15	FSLADAINT	15		FSLADAINT	15	FSLADAINT	15
		91	AINTEFKNTXTNEKV	1329.03	2373.33	0.559987		1339	930.67	1.43875		FKNTRTNEK	5	FKNTXTNEK	5		FKNTRTNEK	5	FKNTXTNEK	5
		96	FKNTXTNEKVELQEL	4452.38	9333.79	0.477017		1786.24	1137.18	1.57077		FKNTRTNEK	5	XTNEKVELQ	1		FKNTRTNEK	5	XTNEKVELQ	1
		101	TNEKVELQELNDXFA	5147.11	5574.56	0.923321		17943.9	-	0.358878		LQELNDRFA	7	LQELNDXFA	7		LQELNDRFA	7	LQELNDXFA	7
		106	ELQELNDXFANYIDK	3065.75	295.365	10.3795		-	26693.8	1.87309		LQELNDRFA	7	LNDXFANYI	4		LQELNDRFA	7	LNDXFANYI	4
		111	NDRFANYIDKVXFLE	861.844	228.779	3.76715		16423.3	5657.37	2.90298		NYIDKVRFL	7	NYIDKVXFL	7		NYIDKVRFL	7	NYIDKVXFL	7
		111	NDXFANYIDKVRFLE	861.844	815.715	1.05655		16423.3	10916.1	1.5045		NYIDKVRFL	-3	NYIDKVRFL	-3		NYIDKVRFL	-3	FANYIDKVR	-1
		116	NYIDKVXFLEQQNKI	71.6766	101.531	0.705954		823.549	1215.32	0.677638		VRFLEQQNK	2	XFLEQQNKI	1		NYIDKVRFL	7	NYIDKVXFL	7
		121	VXFLEQQNKILLAEL	5.68035	7.84223	0.724329		513.302	6589.84	0.0778929		FLEQQNKIL	-1	FLEQQNKIL	-1		FLEQQNKIL	-1	FLEQQNKIL	-1
		131	LLAELEQLKGQGKSX	247.966	427.967	0.579403		-	-	1		LEQLKGQGK	11	LEQLKGQGK	11		LEQLKGQGK	11	LEQLKGQGK	11
		136	EQLKGQGKSXLGDLY	3724.74	5383.86	0.691836		-	-	1		LKGQGKSRL	8	LKGQGKSXL	8		LKGQGKSRL	8	LKGQGKSXL	8
		141	QGKSXLGDLYEEEMR	34620.9	-	0.692419		-	-	1		LGDLYEEEM	-1	GKSXLGDLY	4		SRLGDLYEE	2	GKSXLGDLY	4
		141	QGKSRLGDLYEEEMX	34620.9	-	0.692419		-	-	1		LGDLYEEEM	10	KSRLGDLYE	13		SRLGDLYEE	12	SRLGDLYEE	12
		146	LGDLYEEEMRELXRQ	9377.12	12484.5	0.751102		38459.9	-	0.769198		LYEEEMREL	10	LYEEEMREL	10		YEEEMRELR	9	YEEEMRELX	9
		146	LGDLYEEEMXELRRQ	9377.12	13833.5	0.677856		38459.9	-	0.769198		LYEEEMREL	7	YEEEMXELR	6		YEEEMRELR	6	YEEEMXELR	6
		146	LGDLYEEEMRELRXQ	9377.12	14818.1	0.632816		38459.9	-	0.769198		LYEEEMREL	11	LYEEEMREL	11		YEEEMRELR	10	YEEEMRELR	10
		151	EEEMRELRXQVDQLT	467.774	686.346	0.681542		4344.94	1280.67	3.3927		LRRQVDQLT	3	LRXQVDQLT	3		LRRQVDQLT	3	LRXQVDQLT	3
		151	EEEMRELXRQVDQLT	467.774	1489.87	0.313969		4344.94	4742.85	0.916102		LRRQVDQLT	2	LXRQVDQLT	2		LRRQVDQLT	2	LXRQVDQLT	2
		151	EEEMXELRRQVDQLT	467.774	1253.4	0.373203		4344.94	6565.78	0.661755		LRRQVDQLT	-2	LRRQVDQLT	-2		LRRQVDQLT	-2	LRRQVDQLT	-2
		156	ELXRQVDQLTNDKAR	568.204	614.473	0.924702		5240.27	13359.2	0.39226		VDQLTNDKA	-3	VDQLTNDKA	-3		VDQLTNDKA	-3	VDQLTNDKA	-3
		156	ELRRQVDQLTNDKAX	568.204	1154.99	0.491958		5240.27	8086.13	0.648057		VDQLTNDKA	10	VDQLTNDKA	10		VDQLTNDKA	10	VDQLTNDKA	10
		156	ELRXQVDQLTNDKAR	568.204	2238.32	0.253853		5240.27	10983.8	0.477091		VDQLTNDKA	-2	VDQLTNDKA	-2		VDQLTNDKA	-2	VDQLTNDKA	-2
		161	VDQLTNDKARVEVEX	16542.8	7418.43	2.22996		31613.1	-	0.632263		VDQLTNDKA	15	VDQLTNDKA	15		LTNDKARVE	12	LTNDKARVE	12
		161	VDQLTNDKAXVEVER	16542.8	20350.9	0.812877		31613.1	-	0.632263		VDQLTNDKA	10	LTNDKAXVE	7		LTNDKARVE	7	LTNDKAXVE	7
		166	NDKAXVEVERDNLAE	524.365	1072.09	0.489106		884.129	904.904	0.977042		VEVERDNLA	-1	VEVERDNLA	-1		VEVERDNLA	-1	VEVERDNLA	-1
		166	NDKARVEVEXDNLAE	524.365	577.904	0.907356		884.129	1411.56	0.626348		VEVERDNLA	5	VEVEXDNLA	5		VEVERDNLA	5	VEVEXDNLA	5
		171	VEVEXDNLAEDIMRL	12461.8	27071.8	0.460325		16414.8	16293.4	1.00745		NLAEDIMRL	-2	NLAEDIMRL	-2		NLAEDIMRL	-2	NLAEDIMRL	-2
		171	VEVERDNLAEDIMXL	12461.8	19579.7	0.636465		16414.8	17060.1	0.962179		NLAEDIMRL	8	NLAEDIMXL	8		NLAEDIMRL	8	NLAEDIMXL	8
		176	DNLAEDIMRLXEKLQ	4570.17	1608.39	2.84146		-	-	1		NLAEDIMRL	10	NLAEDIMRL	10		NLAEDIMRL	10	NLAEDIMRL	10
		176	DNLAEDIMXLREKLQ	4570.17	4688.39	0.974784		-	-	1		NLAEDIMRL	8	NLAEDIMXL	8		NLAEDIMRL	8	NLAEDIMXL	8
		181	DIMRLXEKLQEEMLQ	851.63	729.44	1.16751		-	-	1		IMRLREKLQ	5	IMRLXEKLQ	5		IMRLREKLQ	5	IMRLXEKLQ	5
		181	DIMXLREKLQEEMLQ	851.63	983.133	0.866241		-	-	1		IMRLREKLQ	3	IMXLREKLQ	3		IMRLREKLQ	3	IMXLREKLQ	3
		186	REKLQEEMLQXEEAE	13807.4	13172.3	1.04822		-	-	1		EKLQEEMLQ	10	KLQEEMLQX	9		KLQEEMLQR	9	KLQEEMLQX	9
		186	XEKLQEEMLQREEAE	13807.4	26109.7	0.528822		-	-	1		EKLQEEMLQ	-1	EKLQEEMLQ	-1		KLQEEMLQR	-2	KLQEEMLQR	-2
		191	EEMLQXEEAENTLQS	704.391	868.997	0.81058		11931.2	14008	0.85174		LQREEAENT	3	LQXEEAENT	3		LQREEAENT	3	LQXEEAENT	3
		196	XEEAENTLQSFRQDV	6559.91	25323	0.259049		6013.81	6327.31	0.950452		ENTLQSFRQ	-4	ENTLQSFRQ	-4		ENTLQSFRQ	-4	ENTLQSFRQ	-4
		196	REEAENTLQSFXQDV	6559.91	33337.8	0.196771		6013.81	11556.5	0.520384		ENTLQSFRQ	8	ENTLQSFXQ	8		ENTLQSFRQ	8	ENTLQSFXQ	8
		201	NTLQSFXQDVDNASL	1835.65	2004.62	0.91571		407.748	701.944	0.580884		FRQDVDNAS	2	FXQDVDNAS	2		FRQDVDNAS	2	FXQDVDNAS	2
		206	FRQDVDNASLAXLDL	5260.94	3942.33	1.33447		144.273	278.914	0.517268		VDNASLARL	8	VDNASLAXL	8		FRQDVDNAS	12	FRQDVDNAS	12
		206	FXQDVDNASLARLDL	5260.94	7994.34	0.658083		144.273	279.663	0.515883		VDNASLARL	-3	VDNASLARL	-3		FRQDVDNAS	2	FXQDVDNAS	2
		211	DNASLARLDLEXKVE	7848.31	10858.9	0.722753		18806.8	-	0.376136		LARLDLERK	8	LARLDLEXK	8		LARLDLERK	8	LARLDLEXK	8
		211	DNASLAXLDLERKVE	7848.31	16308.9	0.481229		18806.8	-	0.376136		LARLDLERK	3	NASLAXLDL	6		LARLDLERK	3	LAXLDLERK	3
		216	AXLDLERKVESLQEE	6305.86	5294.93	1.19092		17246.9	9151.97	1.8845		DLERKVESL	-2	DLERKVESL	-2		LDLERKVES	-1	LDLERKVES	-1
		216	ARLDLEXKVESLQEE	6305.86	1336.29	4.71893		17246.9	12012.5	1.43574		DLERKVESL	4	DLEXKVESL	4		LDLERKVES	5	DLEXKVESL	4
		221	EXKVESLQEEIAFLK	102.988	148.129	0.695257		-	-	1		LQEEIAFLK	-5	LQEEIAFLK	-5		LQEEIAFLK	-5	LQEEIAFLK	-5
		256	IDVDVSKPDLTAALX	1492.58	935	1.59635		21363.7	23544.1	0.907393		VDVSKPDLT	13	VDVSKPDLT	13		SKPDLTAAL	10	SKPDLTAAL	10
		261	SKPDLTAALRDVXQQ	5193.33	5586.14	0.92968		-	29716.6	1.68256		PDLTAALRD	11	PDLTAALRD	11		TAALRDVRQ	8	LTAALRDVX	9
		261	SKPDLTAALXDVRQQ	5193.33	1368.31	3.79543		-	30275	1.65153		PDLTAALRD	8	LTAALXDVR	6		TAALRDVRQ	5	LTAALXDVR	6
		266	TAALRDVXQQYESVA	771.262	896.395	0.860404		6321.62	7162.87	0.882555		VRQQYESVA	2	DVXQQYESV	3		VRQQYESVA	2	ALRDVXQQY	6
		266	TAALXDVRQQYESVA	771.262	956.413	0.80641		6321.62	8758.63	0.72176		VRQQYESVA	-2	DVRQQYESV	-1		VRQQYESVA	-2	VRQQYESVA	-2
		271	DVXQQYESVAAKNLQ	10.1856	18.681	0.545236		6372.85	7760.79	0.82116		YESVAAKNL	-3	YESVAAKNL	-3		YESVAAKNL	-3	YESVAAKNL	-3
		291	YKSKFADLSEAANXN	394.179	292.487	1.34768		952.614	1109.09	0.858919		FADLSEAAN	10	FADLSEAAN	10		FADLSEAAN	10	FADLSEAAN	10
		296	ADLSEAANXNNDALR	4502.54	7334.58	0.613878		13948.5	22179.8	0.628884		LSEAANRNN	7	LSEAANXNN	7		LSEAANRNN	7	LSEAANXNN	7
		296	ADLSEAANRNNDALX	4502.54	6179.41	0.728637		13948.5	23256.7	0.599764		LSEAANRNN	13	LSEAANRNN	13		LSEAANRNN	13	LSEAANRNN	13
		301	AANXNNDALRQAKQE	-	-	1		-	-	1		NRNNDALRQ	2	NXNNDALRQ	2		NRNNDALRQ	2	NXNNDALRQ	2
		301	AANRNNDALXQAKQE	-	-	1		-	-	1		NRNNDALRQ	8	NRNNDALXQ	8		NRNNDALRQ	8	NRNNDALXQ	8
		306	NDALRQAKQESTEYX	15354.9	34168.9	0.449382		-	39546.4	1.26434		LRQAKQEST	12	LRQAKQEST	12		LRQAKQEST	12	LRQAKQEST	12
		306	NDALXQAKQESTEYR	15354.9	22630	0.678519		-	-	1		LRQAKQEST	2	LXQAKQEST	2		LRQAKQEST	2	LXQAKQEST	2
		311	QAKQESTEYRXQVQS	1501.21	1743.34	0.861109		16959.8	7439.68	2.27964		AKQESTEYR	10	STEYRXQVQ	6		AKQESTEYR	10	AKQESTEYR	10
		311	QAKQESTEYXRQVQS	1501.21	9024.98	0.166339		16959.8	-	0.339196		AKQESTEYR	9	AKQESTEYX	9		AKQESTEYR	9	AKQESTEYX	9
		316	STEYRXQVQSLTCEV	137.717	157.971	0.871787		599.73	860.464	0.696984		YRRQVQSLT	3	YRXQVQSLT	3		YRRQVQSLT	3	YRXQVQSLT	3
		316	STEYXRQVQSLTCEV	137.717	96.6463	1.42496		599.73	1510.81	0.396958		YRRQVQSLT	2	YXRQVQSLT	2		YRRQVQSLT	2	YXRQVQSLT	2
		321	XQVQSLTCEVDALKG	2727	5110.28	0.53363		9138.52	15475.5	0.590517		LTCEVDALK	-5	LTCEVDALK	-5		LTCEVDALK	-5	LTCEVDALK	-5
		331	DALKGTNESLEXQMR	39866.3	-	0.797325		18048	16609.1	1.08663		ALKGTNESL	11	ALKGTNESL	11		LKGTNESLE	10	LKGTNESLE	10
		331	DALKGTNESLERQMX	39866.3	24188.8	1.64813		18048	17495.1	1.0316		ALKGTNESL	14	ALKGTNESL	14		LKGTNESLE	13	LKGTNESLE	13
		336	TNESLERQMXEMEEN	15887	29661.2	0.535617		-	-	1		SLERQMREM	7	LERQMXEME	6		NESLERQMR	9	LERQMXEME	6
		336	TNESLEXQMREMEEN	15887	-	0.317741		-	-	1		SLERQMREM	4	SLEXQMREM	4		NESLERQMR	6	SLEXQMREM	4
		341	EXQMREMEENFAVEA	11055.4	5955.14	1.85645		912.412	1162.89	0.784608		MREMEENFA	-2	MREMEENFA	-2		MREMEENFA	-2	MREMEENFA	-2
		341	ERQMXEMEENFAVEA	11055.4	9528.65	1.16023		912.412	3217.96	0.283537		MREMEENFA	2	XEMEENFAV	1		MREMEENFA	2	XEMEENFAV	1
		351	FAVEAANYQDTIGXL	610.523	641.575	0.951601		563.86	767.699	0.734481		FAVEAANYQ	14	FAVEAANYQ	14		FAVEAANYQ	14	FAVEAANYQ	14
		356	ANYQDTIGXLQDEIQ	624.55	1052.51	0.593394		11511.4	6718.65	1.71335		YQDTIGRLQ	7	YQDTIGXLQ	7		YQDTIGRLQ	7	YQDTIGXLQ	7
		361	TIGXLQDEIQNMKEE	13699.9	-	0.273998		21789.5	31796.7	0.685274		IGRLQDEIQ	3	IGXLQDEIQ	3		IGRLQDEIQ	3	XLQDEIQNM	1
		366	QDEIQNMKEEMAXHL	7113.57	5889.21	1.2079		4554.55	3943.82	1.15486		IQNMKEEMA	10	IQNMKEEMA	10		IQNMKEEMA	10	IQNMKEEMA	10
		371	NMKEEMARHLXEYQD	3021.43	5061.16	0.596984		-	-	1		MKEEMARHL	10	MKEEMARHL	10		MKEEMARHL	10	MKEEMARHL	10
		371	NMKEEMAXHLREYQD	3021.43	5190.54	0.582103		-	-	1		MKEEMARHL	7	MKEEMAXHL	7		MKEEMARHL	7	MKEEMAXHL	7
		376	MARHLXEYQDLLNVK	269.68	576.859	0.467496		1777.61	3125.31	0.568779		LREYQDLLN	2	XEYQDLLNV	1		LREYQDLLN	2	LXEYQDLLN	2
		376	MAXHLREYQDLLNVK	269.68	493.517	0.546445		1777.61	4323.98	0.411105		LREYQDLLN	-2	LREYQDLLN	-2		LREYQDLLN	-2	LREYQDLLN	-2
		381	XEYQDLLNVKMALDI	192.388	56.7154	3.39217		1216.89	1067.95	1.13946		YQDLLNVKM	-2	YQDLLNVKM	-2		YQDLLNVKM	-2	YQDLLNVKM	-2
		391	MALDIEIATYXKLLE	85.6248	64.0918	1.33597		5592.75	4953.56	1.12904		LDIEIATYR	9	LDIEIATYX	9		LDIEIATYR	9	LDIEIATYX	9
		396	EIATYXKLLEGEESR	52.4684	360.161	0.14568		3517.57	3805.92	0.924235		YRKLLEGEE	2	XKLLEGEES	1		YRKLLEGEE	2	XKLLEGEES	1
		396	EIATYRKLLEGEESX	52.4684	469.896	0.11166		3517.57	4297.02	0.818606		YRKLLEGEE	11	YRKLLEGEE	11		YRKLLEGEE	11	YRKLLEGEE	11
		401	XKLLEGEESRISLPL	1920.99	852.998	2.25205		2712.32	1893.12	1.43273		LEGEESRIS	-3	LEGEESRIS	-3		LEGEESRIS	-3	LEGEESRIS	-3
		401	RKLLEGEESXISLPL	1920.99	1322.76	1.45226		2712.32	1205.35	2.25022		LEGEESRIS	7	LEGEESXIS	7		LEGEESRIS	7	LEGEESXIS	7
		406	GEESXISLPLPNFSS	526.748	646.309	0.81501		7565.87	8406.98	0.899951		SLPLPNFSS	-2	ISLPLPNFS	-1		ISLPLPNFS	-1	ISLPLPNFS	-1
		411	ISLPLPNFSSLNLXE	325.717	309.046	1.05394		7003.21	4476.83	1.56432		SLPLPNFSS	13	SLPLPNFSS	13		SLPLPNFSS	13	SLPLPNFSS	13
		416	PNFSSLNLXETNLDS	537.979	448.014	1.20081		6484.63	1948.36	3.32824		FSSLNLRET	7	FSSLNLXET	7		FSSLNLRET	7	FSSLNLXET	7
		421	LNLXETNLDSLPLVD	95.662	68.6762	1.39294		3739.19	4342.72	0.861026		ETNLDSLPL	-1	ETNLDSLPL	-1		NLRETNLDS	3	NLXETNLDS	3
		426	TNLDSLPLVDTHSKX	904.342	771.611	1.17202		-	-	1		LDSLPLVDT	13	LDSLPLVDT	13		LDSLPLVDT	13	LDSLPLVDT	13
		431	LPLVDTHSKXTLLIK	640.836	343.614	1.86499		5084.76	2586.3	1.96603		THSKRTLLI	5	THSKXTLLI	5		THSKRTLLI	5	THSKXTLLI	5
		436	THSKRTLLIKTVETX	108.561	309.806	0.350417		6222.02	6020.89	1.0334		TLLIKTVET	10	TLLIKTVET	10		TLLIKTVET	10	TLLIKTVET	10
		436	THSKXTLLIKTVETR	108.561	176.142	0.616326		6222.02	6431.04	0.967498		TLLIKTVET	-1	TLLIKTVET	-1		TLLIKTVET	-1	TLLIKTVET	-1
		441	TLLIKTVETXDGQVI	825.698	2117.59	0.389923		6021.87	2258.47	2.66635		IKTVETRDG	7	IKTVETXDG	7		IKTVETRDG	7	IKTVETXDG	7
		446	TVETXDGQVINETSQ	17902.9	7864.79	2.27633		9591.39	14283.5	0.671502		VETRDGQVI	4	VETXDGQVI	4		TRDGQVINE	2	VETXDGQVI	4
	Collagen	1	MIXLGAPQTLVLLTL	314.726	14.5495	21.6314		7126.2	641.404	11.1103		IRLGAPQTL	2	IXLGAPQTL	2		IRLGAPQTL	2	IXLGAPQTL	2
		11	VLLTLLVAAVLXCQG	148.132	28.8298	5.13814		-	-	1		LTLLVAAVL	10	LTLLVAAVL	10		LVAAVLRCQ	7	LVAAVLXCQ	7
		16	LVAAVLXCQGQDVQE	20.899	93.384	0.223796		4730.34	32738.5	0.144488		VLRCQGQDV	3	VLXCQGQDV	3		VLRCQGQDV	3	VLXCQGQDV	3
		36	QDGQXYNDKDVWKPE	-	-	1		-	-	1		YNDKDVWKP	-1	YNDKDVWKP	-1		YNDKDVWKP	-1	YNDKDVWKP	-1
		51	PCXICVCDTGTVLCD	4038.61	8725.23	0.462865		25759.4	21081	1.22192		CVCDTGTVL	-2	CVCDTGTVL	-2		CVCDTGTVL	-2	CVCDTGTVL	-2
		121	PPGPQGPAGEQGPXG	22448.9	35557.7	0.631336		-	-	1		PAGEQGPRG	8	PAGEQGPXG	8		PAGEQGPRG	8	PAGEQGPXG	8
		196	LGVMQGPMGPMGPXG	18.6698	220.298	0.0847477		-	-	1		LGVMQGPMG	14	LGVMQGPMG	14		LGVMQGPMG	14	LGVMQGPMG	14
		316	ENGSPGPMGPXGLPG	-	31366.3	1.59407		-	-	1		PGPMGPRGL	7	PGPMGPXGL	7		PGPMGPRGL	7	PGPMGPXGL	7
		331	ERGRTGPAGAAGAXG	1604.7	1116.94	1.4367		-	-	1		GRTGPAGAA	12	GRTGPAGAA	12		RGRTGPAGA	13	RGRTGPAGA	13
		331	EXGRTGPAGAAGARG	1604.7	1617.07	0.992347		-	-	1		GRTGPAGAA	-1	GRTGPAGAA	-1		RGRTGPAGA	1	XGRTGPAGA	1
		331	ERGXTGPAGAAGARG	1604.7	3909.37	0.410474		-	-	1		GRTGPAGAA	2	GXTGPAGAA	2		RGRTGPAGA	3	RGXTGPAGA	3
		426	GIAGAPGFPGPXGPP	239.458	564.852	0.423931		-	-	1		IAGAPGFPG	11	IAGAPGFPG	11		IAGAPGFPG	11	IAGAPGFPG	11
		431	PGFPGPXGPPGPQGA	-	-	1		-	37796.4	1.32288		FPGPRGPPG	5	FPGPXGPPG	5		FPGPRGPPG	5	FPGPXGPPG	5
		521	DGLAGPKGAPGEXGP	2237.35	1116.48	2.00394		36854.2	-	0.737085		LAGPKGAPG	11	LAGPKGAPG	11		LAGPKGAPG	11	LAGPKGAPG	11
		556	LPGARGLTGXPGDAG	851.487	18.2948	46.5427		-	-	1		ARGLTGRPG	7	ARGLTGXPG	7		ARGLTGRPG	7	ARGLTGXPG	7
		556	LPGAXGLTGRPGDAG	851.487	2928.28	0.290781		-	-	1		ARGLTGRPG	2	AXGLTGRPG	2		ARGLTGRPG	2	AXGLTGRPG	2
		591	GPQGAXGQPGVMGFP	44.2008	64.4239	0.686093		2567.58	14907.1	0.172238		ARGQPGVMG	2	AXGQPGVMG	2		ARGQPGVMG	2	AXGQPGVMG	2
		596	XGQPGVMGFPGPKGA	422.186	492.589	0.857074		-	-	1		VMGFPGPKG	-5	VMGFPGPKG	-5		VMGFPGPKG	-5	VMGFPGPKG	-5
		616	KAGEKGLPGAPGLXG	363.395	577.514	0.62924		-	-	1		EKGLPGAPG	11	EKGLPGAPG	11		EKGLPGAPG	11	EKGLPGAPG	11
		621	GLPGAPGLXGLPGKD	810.249	513.827	1.57689		-	-	1		LPGAPGLRG	8	LPGAPGLXG	8		LPGAPGLRG	8	LPGAPGLXG	8
		626	PGLXGLPGKDGETGA	259.43	109.211	2.37549		-	-	1		LRGLPGKDG	2	LXGLPGKDG	2		LRGLPGKDG	2	LXGLPGKDG	2
		696	GPRGEXGFPGERGSP	11172.4	17951.9	0.622349		-	-	1		ERGFPGERG	2	EXGFPGERG	2		ERGFPGERG	2	EXGFPGERG	2
		696	GPXGERGFPGERGSP	11172.4	23370.8	0.478047		-	-	1		ERGFPGERG	-2	ERGFPGERG	-2		ERGFPGERG	-2	ERGFPGERG	-2
		696	GPRGERGFPGEXGSP	11172.4	31128.6	0.358909		-	-	1		ERGFPGERG	8	ERGFPGEXG	8		ERGFPGERG	8	ERGFPGEXG	8
		711	GAQGLQGPXGLPGTP	351.713	577.857	0.608652		-	-	1		AQGLQGPRG	8	AQGLQGPXG	8		AQGLQGPRG	8	LQGPXGLPG	5
		716	QGPXGLPGTPGTDGP	10396.5	21010.1	0.494833		-	-	1		PRGLPGTPG	2	PXGLPGTPG	2		PRGLPGTPG	2	PXGLPGTPG	2
		746	PGLQGMPGEXGAAGI	14.4781	55.4193	0.261247		1051.28	4171.77	0.252		LQGMPGERG	8	LQGMPGEXG	8		LQGMPGERG	8	LQGMPGEXG	8
		766	DXGDVGEKGPEGAPG	729.189	2269.72	0.321269		21629.8	33333.6	0.648888		DVGEKGPEG	-2	DVGEKGPEG	-2		DVGEKGPEG	-2	DVGEKGPEG	-2
		876	GPTGVTGPKGAXGAQ	951.538	568.601	1.67347		-	-	1		VTGPKGARG	8	VTGPKGAXG	8		VTGPKGARG	8	VTGPKGAXG	8
		881	TGPKGAXGAQGPPGA	16968.1	2686.45	6.31619		-	-	1		ARGAQGPPG	2	AXGAQGPPG	2		ARGAQGPPG	2	AXGAQGPPG	2
		886	AXGAQGPPGATGFPG	32154.5	-	0.694508		-	-	1		ARGAQGPPG	2	XGAQGPPGA	1		RGAQGPPGA	1	XGAQGPPGA	1
		896	TGFPGAAGXVGPPGS	431.135	3470.14	0.124242		-	-	1		FPGAAGRVG	7	FPGAAGXVG	7		FPGAAGRVG	7	FPGAAGXVG	7
		921	GPSGKDGPKGAXGDS	-	-	1		-	-	1		SGKDGPKGA	10	SGKDGPKGA	10		SGKDGPKGA	10	SGKDGPKGA	10
		926	DGPKGARGDSGPPGX	26673.2	-	0.660247		27407.5	-	0.548151		ARGDSGPPG	10	ARGDSGPPG	10		ARGDSGPPG	10	ARGDSGPPG	10
		926	DGPKGAXGDSGPPGR	26673.2	-	0.533464		27407.5	-	0.548151		ARGDSGPPG	2	AXGDSGPPG	2		ARGDSGPPG	2	AXGDSGPPG	2
		966	GAEGPPGPQGLAGQX	-	-	1		-	-	1		EGPPGPQGL	13	EGPPGPQGL	13		PGPQGLAGQ	10	PGPQGLAGQ	10
		971	PGPQGLAGQXGIVGL	7.85289	7.07848	1.1094		7162.1	7917.82	0.904554		LAGQRGIVG	5	LAGQXGIVG	5		LAGQRGIVG	5	LAGQXGIVG	5
		976	LAGQRGIVGLPGQXG	19.5645	1.30439	14.999		9283.68	5040.1	1.84196		IVGLPGQRG	8	IVGLPGQXG	8		IVGLPGQRG	8	IVGLPGQXG	8
		976	LAGQXGIVGLPGQRG	19.5645	12.9119	1.51523		9283.68	10514	0.882984		IVGLPGQRG	-2	IVGLPGQRG	-2		IVGLPGQRG	-2	IVGLPGQRG	-2
		981	GIVGLPGQXGERGFP	6.39232	3.57683	1.78715		2448.48	2048.56	1.19522		IVGLPGQRG	8	IVGLPGQXG	8		IVGLPGQRG	8	IVGLPGQXG	8
		981	GIVGLPGQRGEXGFP	6.39232	6.66486	0.959108		2448.48	5801.43	0.422047		IVGLPGQRG	11	IVGLPGQRG	11		IVGLPGQRG	11	IVGLPGQRG	11
		986	PGQXGERGFPGLPGP	742.606	6474.9	0.11469		-	-	1		ERGFPGLPG	-2	ERGFPGLPG	-2		ERGFPGLPG	-2	ERGFPGLPG	-2
		986	PGQRGEXGFPGLPGP	742.606	10525.5	0.0705529		-	-	1		ERGFPGLPG	2	EXGFPGLPG	2		ERGFPGLPG	2	EXGFPGLPG	2
		991	EXGFPGLPGPSGEPG	1280.23	2213.02	0.578497		-	-	1		FPGLPGPSG	-2	FPGLPGPSG	-2		FPGLPGPSG	-2	FPGLPGPSG	-2
		1036	XEGSPGADGPPGRDG	-	-	1		-	-	1		PGADGPPGR	-4	PGADGPPGR	-4		PGADGPPGR	-4	PGADGPPGR	-4
		1036	REGSPGADGPPGXDG	-	-	1		-	-	1		PGADGPPGR	9	PGADGPPGX	9		PGADGPPGR	9	PGADGPPGX	9
		1041	GADGPPGXDGAAGVK	-	-	1		-	-	1		PGRDGAAGV	3	PGXDGAAGV	3		PGRDGAAGV	3	PGXDGAAGV	3
		1051	AAGVKGDXGETGAVG	1153.78	2011.23	0.573668		25180.7	-	0.503613		VKGDRGETG	5	VKGDXGETG	5		VKGDRGETG	5	VKGDXGETG	5
		1076	PGPAGPTGKQGDXGE	-	-	1		-	-	1		PTGKQGDRG	8	PTGKQGDXG	8		PTGKQGDRG	8	PTGKQGDXG	8
		1081	PTGKQGDXGEAGAQG	31018.2	-	0.620365		-	-	1		KQGDRGEAG	5	KQGDXGEAG	5		KQGDRGEAG	5	KQGDXGEAG	5
		1086	GDXGEAGAQGPMGPS	9551.13	-	0.191023		-	-	1		EAGAQGPMG	-2	EAGAQGPMG	-2		EAGAQGPMG	-2	EAGAQGPMG	-2
		1121	AGEPGERGLKGHXGF	84.9357	594.356	0.142904		-	-	1		ERGLKGHRG	8	ERGLKGHXG	8		ERGLKGHRG	8	ERGLKGHXG	8
		1121	AGEPGEXGLKGHRGF	84.9357	783.195	0.108448		-	-	1		ERGLKGHRG	2	EXGLKGHRG	2		ERGLKGHRG	2	EXGLKGHRG	2
		1126	ERGLKGHXGFTGLQG	28.7393	27.8921	1.03037		-	42558.6	1.17485		LKGHRGFTG	5	LKGHXGFTG	5		HRGFTGLQG	2	LKGHXGFTG	5
		1126	EXGLKGHRGFTGLQG	28.7393	95.6866	0.300348		-	-	1		LKGHRGFTG	-2	LKGHRGFTG	-2		HRGFTGLQG	-5	HRGFTGLQG	-5
		1131	GHXGFTGLQGLPGPP	0.767734	0.647529	1.18564		335.237	2337.04	0.143445		FTGLQGLPG	-2	FTGLQGLPG	-2		FTGLQGLPG	-2	FTGLQGLPG	-2
		1216	PGIDMSAFAGLGPXE	8.66893	121.619	0.0712796		14141.4	12905.4	1.09578		IDMSAFAGL	12	IDMSAFAGL	12		IDMSAFAGL	12	IDMSAFAGL	12
		1221	SAFAGLGPXEKGPDP	50.3495	34.9092	1.4423		-	6397.67	7.81535		FAGLGPREK	7	FAGLGPXEK	7		FAGLGPREK	7	FAGLGPXEK	7
		1226	LGPXEKGPDPLQYMR	6722.66	10911.4	0.616111		-	-	1		REKGPDPLQ	1	XEKGPDPLQ	1		KGPDPLQYM	-2	XEKGPDPLQ	1
		1226	LGPREKGPDPLQYMX	6722.66	19674.7	0.341691		-	-	1		REKGPDPLQ	12	REKGPDPLQ	12		KGPDPLQYM	10	KGPDPLQYM	10
		1231	KGPDPLQYMXADQAA	9.68029	9.20722	1.05138		74.8724	44.8671	1.66876		LQYMRADQA	5	LQYMXADQA	5		LQYMRADQA	5	LQYMXADQA	5
		1236	LQYMXADQAAGGLRQ	46.3666	15.8674	2.92213		24.5955	69.4735	0.354027		YMRADQAAG	3	LQYMXADQA	5		MRADQAAGG	2	MXADQAAGG	2
		1236	LQYMRADQAAGGLXQ	46.3666	64.425	0.719698		24.5955	82.8426	0.296894		YMRADQAAG	12	YMRADQAAG	12		MRADQAAGG	11	MRADQAAGG	11
		1256	DATLKSLNNQIESIX	43.4014	9.39538	4.61944		2478.39	1386.85	1.78707		LKSLNNQIE	12	LKSLNNQIE	12		LKSLNNQIE	12	LKSLNNQIE	12
		1261	SLNNQIESIXSPEGS	47.2692	6.53914	7.22866		102.11	17.9323	5.69417		IESIRSPEG	5	IESIXSPEG	5		IESIRSPEG	5	IESIXSPEG	5
		1366	LAPNTANVQMTFLXL	17.3458	53.8139	0.322329		2352.32	17392.5	0.135249		NVQMTFLRL	8	NVQMTFLXL	8		ANVQMTFLR	9	LAPNTANVQ	14
		1371	ANVQMTFLXLLSTEG	11.1604	65.4887	0.170417		176.272	1056.05	0.166916		FLRLLSTEG	3	FLXLLSTEG	3		FLRLLSTEG	3	FLXLLSTEG	3
		1376	TFLXLLSTEGSQNIT	7.46821	5.62177	1.32844		83.2756	54.6435	1.52398		FLRLLSTEG	3	FLXLLSTEG	3		LRLLSTEGS	2	LXLLSTEGS	2
		1411	LLIQGSNDVEIXAEG	202.83	998.384	0.203159		7271.82	8741.06	0.831915		LLIQGSNDV	12	LLIQGSNDV	12		LLIQGSNDV	12	LLIQGSNDV	12
		1416	SNDVEIRAEGNSXFT	350.542	91.6058	3.82664		348.72	177.603	1.96347		IRAEGNSRF	8	IRAEGNSXF	8		IRAEGNSRF	8	IRAEGNSXF	8
		1416	SNDVEIXAEGNSRFT	350.542	1524.5	0.229939		348.72	929.249	0.37527		IRAEGNSRF	2	IXAEGNSRF	2		IRAEGNSRF	2	IXAEGNSRF	2
		1421	IRAEGNSXFTYTALK	1.30343	0.603839	2.15857		793.803	849.081	0.934897		NSRFTYTAL	3	IRAEGNSXF	8		IRAEGNSRF	8	IRAEGNSXF	8
		1421	IXAEGNSRFTYTALK	1.30343	0.617888	2.10949		793.803	2305.18	0.344357		NSRFTYTAL	-4	NSRFTYTAL	-4		IRAEGNSRF	2	SRFTYTALK	-5
		1426	NSXFTYTALKDGCTK	14.9653	44.148	0.33898		4175.43	12394.4	0.336881		YTALKDGCT	-3	YTALKDGCT	-3		YTALKDGCT	-3	FTYTALKDG	-1
		1446	GKTVIEYRSQKTSXL	28.9328	9.25356	3.12667		646.431	137.845	4.68954		YRSQKTSRL	8	YRSQKTSXL	8		YRSQKTSRL	8	YRSQKTSXL	8
		1446	GKTVIEYXSQKTSRL	28.9328	7.09615	4.07725		646.431	153.223	4.21888		YRSQKTSRL	2	YXSQKTSRL	2		YRSQKTSRL	2	YXSQKTSRL	2
		1451	EYRSQKTSXLPIIDI	14.4635	6.89163	2.0987		314.039	315.627	0.99497		YRSQKTSRL	8	YRSQKTSXL	8		YRSQKTSRL	8	YRSQKTSXL	8
		1451	EYXSQKTSRLPIIDI	14.4635	5.93368	2.43752		314.039	472.884	0.664095		YRSQKTSRL	2	YXSQKTSRL	2		YRSQKTSRL	2	YXSQKTSRL	2
		1456	KTSXLPIIDIAPMDI	361.354	633.759	0.570176		8750.52	7063.06	1.23891		IIDIAPMDI	-3	LPIIDIAPM	-1		LPIIDIAPM	-1	LPIIDIAPM	-1
	A dash indicates IC50 >40,000 nM.
